# Supplementary material for: The impact of non-lethal doses of pyriproxyfen on male and female Aedes albopictus reproductive fitness
Source: Front Insect Sci. 2024 Jul 2;4:1430422. doi: 10.3389/finsc.2024.1430422 (PMC11250599; doi:10.3389/finsc.2024.1430422)
Supplement: Supplementary file 1 [file DataSheet_1.xlsx]

## Sheet: Female fecundity
PPF (ng)	Treatment	Total eggs	Replicate	Eggs/female	Gonotrophic cycle	BF females
0.12	T1R1	47	1	15.6667	1	3
0.12	T1R2	85	2	21.25	1	4
0.12	T1R3	122	3	24.4	1	5
0.03	T2R1	418	1	52.25	1	8
0.03	T2R2	89	2	29.6667	1	3
0.03	T2R3	388	3	64.6667	1	6
0.06	T3R1	190	1	38	1	5
0.06	T3R2	59	2	59	1	1
0.06	T3R3	9	3	2.25	1	4
0.015	T4R1	786	1	78.6	1	10
0.015	T4R2	568	2	63.1111	1	9
0.015	T4R3	662	3	73.5556	1	9
0	C3R1	604	1	46.5	1	6
0	C3R2	163	2	28.4286	1	7
0	C3R3	243	3	44.4444	1	9
0.12	T1R1	310	1	62	2	5
0.12	T1R2	644	2	49.5385	2	13
0.12	T1R3	264	3	33	2	8
0.03	T2R1	183	1	22.875	2	8
0.03	T2R2	164	2	54.6667	2	3
0.03	T2R3	406	3	36.9091	2	11
0.06	T3R1	225	1	37.5	2	6
0.06	T3R2	368	2	61.3333	2	6
0.06	T3R3	239	3	17.0714	2	14
0.015	T4R1	763	1	58.6923	2	13
0.015	T4R2	691	2	62.8182	2	11
0.015	T4R3	511	3	51.1	2	10
0	C3R1	512	1	38.7	2	20
0	C3R2	278	2	62.2222	2	9
0	C3R3	484	3	65.2	2	10
0.12	T1R1	312	1	31.2	3	10
0.12	T1R2	432	2	61.7143	3	7
0.12	T1R3	106	3	17.6667	3	6
0.03	T2R1	177	1	44.25	3	4
0.03	T2R2	118	2	29.5	3	4
0.03	T2R3	311	3	44.4286	3	7
0.06	T3R1	278	1	27.8	3	10
0.06	T3R2	146	2	24.3333	3	6
0.06	T3R3	516	3	46.9091	3	11
0.015	T4R1	295	1	26.8182	3	11
0.015	T4R2	99	2	19.8	3	5
0.015	T4R3	315	3	26.25	3	12
0	C3R1	351	1	52.0667	3	15
0	C3R2	310	2	22.1429	3	14
0	C3R3	352	3	32	3	11

## Sheet: Egg hatch
PPF (Ng)	Treatment	Replicate	% egg hatch
0.12	T1R1	1	45.7265
0.12	T1R2	2	37.5
0.12	T1R3	3	46.2025
0.03	T2R1	1	43.1818
0.03	T2R2	2	49.1667
0.03	T2R3	3	61.9863
0.06	T3R1	1	33.5196
0.06	T3R2	2	37.931
0.06	T3R3	3	42.7793
0.015	T4R1	1	60.2273
0.015	T4R2	2	31.1538
0.015	T4R3	3	24.5614
0	C3R1	1	64.6707
0	C3R2	2	71.4286
0	C3R3	3	70.5

## Sheet: Male fertility
PPF (Ng)	Replicate	Sperm count
0.12	1	506
0.12	1	391
0.12	1	451
0.12	1	335
0.12	1	556
0.12	1	360
0.12	1	201
0.12	1	359
0.12	2	232
0.12	2	174
0.12	2	50
0.12	2	260
0.12	2	67
0.12	2	445
0.12	2	109
0.12	2	129
0.12	3	346
0.12	3	61
0.12	3	190
0.12	3	376
0.12	3	135
0.12	3	306
0.12	3	187
0.12	3	221
0	1	98
0	1	566
0	1	92
0	1	282
0	1	76
0	1	1094
0	1	117
0	1	63
0	2	288
0	2	69
0	2	502
0	2	686
0	2	88
0	2	726
0	2	1246
0	2	65
0	3	517
0	3	434
0	3	337
0	3	427
0	3	350
0	3	420
0	3	318
0	3	450
0.03	1	498
0.03	1	375
0.03	1	451
0.03	1	457
0.03	1	234
0.03	1	456
0.03	1	567
0.03	1	502
0.03	2	369
0.03	2	456
0.03	2	402
0.03	2	456
0.06	2	409
0.06	2	324
0.06	2	502
0.06	2	403
0.06	3	399
0.06	3	129
0.06	3	356
0.06	3	209
0.06	3	289
0.06	3	485
0.06	3	345
0.06	3	483

## Sheet: Gene expression
PPF (ng)	2^-∆∆ct	Replicate	Gene
0	1	1	VG
0.015	2.04911	1	VG
0.03	4.53154	1	VG
0.06	7.28536	1	VG
0.12	1.6077	1	VG
0	1	1	EcR
0.015	2.05623	1	EcR
0.03	1.58557	1	EcR
0.06	0.430773	1	EcR
0.12	0.596668	1	EcR
0	1	1	USP
0.015	1.14472	1	USP
0.03	1.40932	1	USP
0.06	0.578344	1	USP
0.12	0.340329	1	USP
0	1	1	HR3
0.015	1.73508	1	HR3
0.03	1.52626	1	HR3
0.06	0.493116	1	HR3
0.12	0.335643	1	HR3
0	1	2	VG
0.015	1.16878	2	VG
0.03	0.64842	2	VG
0.06	2.12874	2	VG
0.12	1.41912	2	VG
0	1	2	EcR
0.015	0.832199	2	EcR
0.03	0.397768	2	EcR
0.06	0.0871715	2	EcR
0.12	0.396392	2	EcR
0	1	2	USP
0.015	1.00347	2	USP
0.03	0.234881	2	USP
0.06	0.20166	2	USP
0.12	0.174948	2	USP
0	1	2	HR3
0.015	0.64842	2	HR3
0.03	0.433769	2	HR3
0.06	0.0463914	2	HR3
0.12	0.721965	2	HR3
0	1	3	VG
0.015	4.94167	3	VG
0.03	5.15153	3	VG
0.06	9.41525	3	VG
0.12	3.94493	3	VG
0	1	3	EcR
0.015	0.993092	3	EcR
0.03	0.726986	3	EcR
0.06	0.586417	3	EcR
0.12	4.14106	3	EcR
0	1	3	USP
0.015	1.06437	3	USP
0.03	0.45376	3	USP
0.06	0.659754	3	USP
0	1	3	HR3
0.015	0.450625	3	HR3
0.03	1.00696	3	HR3
0.06	0.530344	3	HR3
0	1	4	VG
0.015	6.36429	4	VG
0.03	2.08493	4	VG
0.12	15.4015	4	VG
0	1	4	EcR
0.015	1.09429	4	EcR
0.03	1.21841	4	EcR
0.06	0.849685	4	EcR
0.12	1.07177	4	EcR
0	1	4	USP
0.015	0.598739	4	USP
0.03	0.550953	4	USP
0.06	0.737135	4	USP
0.12	0.484645	4	USP
0	1	4	HR3
0.015	0.438303	4	HR3
0.03	0.369847	4	HR3
0.06	0.849685	4	HR3
0.12	0.65293	4	HR3
